# Supplementary material for: Advances in Achilles Tendon Tissue Engineering: Integrating Cells, Scaffolds, and Mechanical Loading for Functional Regeneration
Source: Bioengineering (Basel). 2025 Dec 10;12(12):1346. doi: 10.3390/bioengineering12121346 (PMC12730031; doi:10.3390/bioengineering12121346)
Supplement: Supplementary file 1 [file bioengineering-12-01346-s001.zip]

Archive with 1 entries (1 files):
- bioengineering-3965423-supplementary.pdf
